# Supplementary material for: Rapeseed-based diet modulates the imputed functions of gut microbiome in growing-finishing pigs
Source: Sci Rep. 2020 Jun 10;10:9372. doi: 10.1038/s41598-020-66364-4 (PMC7287078; doi:10.1038/s41598-020-66364-4)
Supplement: Supplementary file 3 — Supplementary Information 3. [file 41598_2020_66364_MOESM3_ESM.xlsx]

## Sheet: Rel. abun. Phylum
Table S1: A) Relative abundance of taxa at phylum level represented as mean per treatment for each gut location
Phylum	i_CON	i_RSF	ca_CON	ca_RSF	co_CON	co_RSF
Actinobacteria	0.00116045	0.000801857	0.0015951	0.0013258	0.00118768	0.00195182
Bacteroidetes	0.00393211	0.00576436	0.645381	0.691433	0.612376	0.642032
Cyanobacteria	0.00636885	0.00200592	0.0137058	0.0117789	0.0123184	0.0114005
Deferribacteres	0	2.04882e-06	6.11386e-06	1.08712e-05	2.90672e-05	4.05297e-05
Elusimicrobia	2.83069e-06	2.43298e-06	6.81851e-05	4.51498e-05	0.000244352	0.000134794
Fibrobacteres	3.5211e-06	2.56103e-06	0.000160411	0.000146419	0.000736926	0.000879667
Firmicutes	0.980218	0.980273	0.317401	0.277891	0.333935	0.311364
Fusobacteria	0.000987497	0.00437782	3.02584e-05	0.000182068	8.78289e-06	9.96482e-05
Lentisphaerae	6.97317e-06	8.57944e-06	9.74073e-06	1.69434e-05	0.00032779	0.000281371
Planctomycetes	4.28056e-06	9.92398e-06	6.97395e-05	4.67168e-05	0.00122134	0.00135231
Proteobacteria	0.00710103	0.00662659	0.0145082	0.010822	0.0167099	0.0127682
Spirochaetes	5.62686e-05	3.16287e-05	0.00248938	0.00128692	0.0106358	0.00608443
Synergistetes	1.46367e-05	9.60385e-06	0.000261756	0.000208218	0.000740272	0.000502609
TM7	9.14106e-05	3.9952e-05	0.000605583	0.000581463	0.00122709	0.00095778
Tenericutes	4.47387e-05	4.07203e-05	0.0034934	0.00415839	0.0075423	0.00974713
Verrucomicrobia	2.62357e-06	3.20128e-06	0.000167147	2.97734e-05	0.000177644	0.000125043
WPS-2	4.41864e-06	2.56103e-07	4.6942e-05	3.63353e-05	0.000581762	0.000278832

## Sheet: Rel. abun. Genus
Table S1: B) Relative abundance of taxa at genus level represented as mean per treatment for each gut location
Taxa	i_CON	i_RSF	ca_CON	ca_RSF	co_CON	co_RSF
k__Bacteria;p__Actinobacteria;c__Actinobacteria;o__Actinomycetales;f__Corynebacteriaceae;g__Corynebacterium	0.000846446	0.000480449	5.40921e-05	4.94591e-05	3.1472e-05	5.36333e-05
k__Bacteria;p__Actinobacteria;c__Actinobacteria;o__Actinomycetales;f__Dietziaceae;g__Dietzia	2.76855e-05	2.22169e-05	4.45587e-06	8.8145e-07	1.88205e-06	1.01578e-06
k__Bacteria;p__Actinobacteria;c__Actinobacteria;o__Actinomycetales;f__Microbacteriaceae;g__Curtobacterium	5.31618e-05	4.32814e-05	1.55437e-06	6.85572e-07	4.18233e-07	2.03156e-07
k__Bacteria;p__Actinobacteria;c__Actinobacteria;o__Actinomycetales;f__Microbacteriaceae;g__Frigoribacterium	1.42915e-05	7.68308e-06	1.03625e-06	5.87633e-07	2.09116e-07	2.03156e-07
k__Bacteria;p__Actinobacteria;c__Actinobacteria;o__Actinomycetales;f__Microbacteriaceae;g__Leucobacter	6.62796e-06	6.08244e-05	3.10874e-07	5.87633e-07	1.04558e-07	4.06313e-07
k__Bacteria;p__Actinobacteria;c__Actinobacteria;o__Actinomycetales;f__Microbacteriaceae;g__Microbacterium	2.61666e-05	1.88235e-05	9.32623e-07	5.87633e-07	7.31907e-07	5.07891e-07
k__Bacteria;p__Actinobacteria;c__Actinobacteria;o__Actinomycetales;f__Microbacteriaceae;g__Mycetocola	7.10434e-05	4.47539e-05	2.59062e-06	1.37114e-06	1.67293e-06	1.62525e-06
k__Bacteria;p__Actinobacteria;c__Actinobacteria;o__Actinomycetales;f__Microbacteriaceae;g__Pseudoclavibacter	4.6948e-06	4.994e-06	5.18124e-07	1.95878e-07	1.04558e-07	0
k__Bacteria;p__Actinobacteria;c__Actinobacteria;o__Actinomycetales;f__Micrococcaceae;g__Rothia	5.17809e-06	3.39336e-06	7.25374e-07	7.83511e-07	3.13675e-07	5.07891e-07
k__Bacteria;p__Actinobacteria;c__Actinobacteria;o__Actinomycetales;f__Nocardiaceae;g__Rhodococcus	3.6868e-05	3.18208e-05	2.38337e-06	1.66496e-06	1.77749e-06	7.11047e-07
k__Bacteria;p__Actinobacteria;c__Actinobacteria;o__Actinomycetales;f__Propionibacteriaceae;g__Propionibacterium	2.69261e-06	1.66467e-06	1.39893e-05	4.54436e-05	2.71851e-06	1.62525e-05
k__Bacteria;p__Actinobacteria;c__Coriobacteriia;o__Coriobacteriales;f__Coriobacteriaceae;g__	5.30927e-05	6.16567e-05	0.00138194	0.00106959	0.000962144	0.00165298
k__Bacteria;p__Actinobacteria;c__Coriobacteriia;o__Coriobacteriales;f__Coriobacteriaceae;g__Adlercreutzia	6.90412e-07	1.60064e-06	2.62171e-05	2.54641e-05	2.6976e-05	3.06766e-05
k__Bacteria;p__Actinobacteria;c__Coriobacteriia;o__Coriobacteriales;f__Coriobacteriaceae;g__Collinsella	1.1737e-05	1.82473e-05	0.00010062	0.00012781	0.000148263	0.000191068
k__Bacteria;p__Actinobacteria;c__Coriobacteriia;o__Coriobacteriales;f__Coriobacteriaceae;g__Slackia	6.90412e-08	4.4818e-07	3.73049e-06	6.85572e-07	8.88744e-06	2.03156e-06
k__Bacteria;p__Bacteroidetes;c__Bacteroidia;o__Bacteroidales;Other;Other	1.96077e-05	2.47139e-05	0.0022698	0.000920527	0.00569079	0.00416349
k__Bacteria;p__Bacteroidetes;c__Bacteroidia;o__Bacteroidales;f__;g__	0.000251172	0.000288692	0.0357952	0.0253784	0.0584118	0.0424085
k__Bacteria;p__Bacteroidetes;c__Bacteroidia;o__Bacteroidales;f__BS11;g__	3.99749e-05	5.05803e-06	0.000660608	7.54129e-06	0.0212317	0.000352679
k__Bacteria;p__Bacteroidetes;c__Bacteroidia;o__Bacteroidales;f__Bacteroidaceae;g__Bacteroides	0.000541974	0.00134576	0.00115044	0.000884192	0.00137128	0.000978401
k__Bacteria;p__Bacteroidetes;c__Bacteroidia;o__Bacteroidales;f__Porphyromonadaceae;g__Paludibacter	5.5233e-07	1.92077e-07	0.000167354	6.49335e-05	0.000339814	0.000510532
k__Bacteria;p__Bacteroidetes;c__Bacteroidia;o__Bacteroidales;f__Porphyromonadaceae;g__Parabacteroides	0.000134423	0.000219992	0.00617749	0.00514061	0.0118372	0.0108769
k__Bacteria;p__Bacteroidetes;c__Bacteroidia;o__Bacteroidales;f__Prevotellaceae;g__	1.56033e-05	1.81193e-05	0.00130505	0.000793892	0.0030646	0.00243635
k__Bacteria;p__Bacteroidetes;c__Bacteroidia;o__Bacteroidales;f__Prevotellaceae;g__Prevotella	0.00218902	0.00308789	0.467144	0.53441	0.362347	0.452996
k__Bacteria;p__Bacteroidetes;c__Bacteroidia;o__Bacteroidales;f__RF16;g__	2.13337e-05	1.18447e-05	0.00155002	0.00136174	0.00318829	0.00307447
k__Bacteria;p__Bacteroidetes;c__Bacteroidia;o__Bacteroidales;f__Rikenellaceae;g__	5.5233e-07	1.2357e-05	9.03608e-05	6.04283e-05	0.000111564	9.20298e-05
k__Bacteria;p__Bacteroidetes;c__Bacteroidia;o__Bacteroidales;f__S24-7;g__	0.00031538	0.000424106	0.0285078	0.0244569	0.0699251	0.0629688
k__Bacteria;p__Bacteroidetes;c__Bacteroidia;o__Bacteroidales;f__[Paraprevotellaceae];g__	9.18249e-06	1.56223e-05	0.000592216	0.000536019	0.00213665	0.00215244
k__Bacteria;p__Bacteroidetes;c__Bacteroidia;o__Bacteroidales;f__[Paraprevotellaceae];g__CF231	9.3758e-05	6.03122e-05	0.0226726	0.0220293	0.0273093	0.0202043
k__Bacteria;p__Bacteroidetes;c__Bacteroidia;o__Bacteroidales;f__[Paraprevotellaceae];g__Paraprevotella	0	3.84154e-07	2.78751e-05	0.000282358	1.24424e-05	0.000192186
k__Bacteria;p__Bacteroidetes;c__Bacteroidia;o__Bacteroidales;f__[Paraprevotellaceae];g__YRC22	3.29327e-05	2.71469e-05	0.0073414	0.00537136	0.00713725	0.00447899
k__Bacteria;p__Bacteroidetes;c__Bacteroidia;o__Bacteroidales;f__[Paraprevotellaceae];g__[Prevotella]	0.000263807	0.000220184	0.0698518	0.069689	0.0369905	0.0333602
k__Bacteria;p__Bacteroidetes;c__Bacteroidia;o__Bacteroidales;f__p-2534-18B5;g__	2.83069e-06	1.9848e-06	7.75113e-05	4.54436e-05	0.0012707	0.000786012
k__Bacteria;p__Cyanobacteria;c__4C0d-2;o__YS2;f__;g__	7.3598e-05	7.99681e-05	0.0135638	0.0116926	0.0122931	0.0113733
k__Bacteria;p__Cyanobacteria;c__Chloroplast;o__Streptophyta;f__;g__	0.00629525	0.00192596	0.00014207	8.62841e-05	2.53031e-05	2.72229e-05
k__Bacteria;p__Deferribacteres;c__Deferribacteres;o__Deferribacterales;f__Deferribacteraceae;g__Mucispirillum	0	2.04882e-06	6.11386e-06	1.08712e-05	2.90672e-05	4.05297e-05
k__Bacteria;p__Elusimicrobia;c__Elusimicrobia;o__Elusimicrobiales;f__Elusimicrobiaceae;g__	2.83069e-06	2.43298e-06	6.81851e-05	4.51498e-05	0.000244352	0.000134794
k__Bacteria;p__Fibrobacteres;c__Fibrobacteria;o__Fibrobacterales;f__Fibrobacteraceae;g__Fibrobacter	3.5211e-06	2.56103e-06	0.000160411	0.000146419	0.000736926	0.000879667
k__Bacteria;p__Firmicutes;Other;Other;Other;Other	2.07124e-07	0	1.55437e-06	1.17527e-06	1.8925e-05	4.97733e-06
k__Bacteria;p__Firmicutes;c__Bacilli;o__Bacillales;f__Bacillaceae;Other	1.38082e-07	6.40257e-08	1.25386e-05	3.5258e-06	2.30028e-05	4.06313e-06
k__Bacteria;p__Firmicutes;c__Bacilli;o__Bacillales;f__Planococcaceae;g__Rummeliibacillus	2.02981e-05	1.21009e-05	8.28998e-07	9.79388e-08	0	5.07891e-07
k__Bacteria;p__Firmicutes;c__Bacilli;o__Bacillales;f__Staphylococcaceae;g__Jeotgalicoccus	2.27836e-05	8.83554e-06	2.38337e-06	2.25259e-06	3.13675e-07	1.11736e-06
k__Bacteria;p__Firmicutes;c__Bacilli;o__Gemellales;f__Gemellaceae;g__Gemella	9.97646e-05	9.51421e-05	1.55437e-06	2.74229e-06	3.13675e-07	1.01578e-07
k__Bacteria;p__Firmicutes;c__Bacilli;o__Lactobacillales;f__;g__	1.89863e-05	1.53662e-05	5.18124e-07	1.07733e-06	1.04558e-07	1.01578e-07
k__Bacteria;p__Firmicutes;c__Bacilli;o__Lactobacillales;f__Aerococcaceae;g__Aerococcus	0.000333538	0.000293174	1.88597e-05	2.00775e-05	5.95982e-06	6.39942e-06
k__Bacteria;p__Firmicutes;c__Bacilli;o__Lactobacillales;f__Aerococcaceae;g__Facklamia	2.65118e-05	5.45499e-05	1.45075e-06	1.7629e-06	2.09116e-07	6.09469e-07
k__Bacteria;p__Firmicutes;c__Bacilli;o__Lactobacillales;f__Enterococcaceae;g__Enterococcus	0.000651473	3.92477e-05	5.78226e-05	4.99488e-06	4.496e-06	1.21894e-06
k__Bacteria;p__Firmicutes;c__Bacilli;o__Lactobacillales;f__Lactobacillaceae;g__Lactobacillus	0.0736353	0.0331234	0.011173	0.00383009	0.0146197	0.00781461
k__Bacteria;p__Firmicutes;c__Bacilli;o__Lactobacillales;f__Leuconostocaceae;g__Leuconostoc	2.09195e-05	1.77991e-05	1.13987e-06	8.8145e-07	2.09116e-07	3.04734e-07
k__Bacteria;p__Firmicutes;c__Bacilli;o__Lactobacillales;f__Streptococcaceae;g__Lactococcus	1.70532e-05	5.26291e-05	9.32623e-07	7.83511e-07	6.27349e-07	1.82841e-06
k__Bacteria;p__Firmicutes;c__Bacilli;o__Lactobacillales;f__Streptococcaceae;g__Streptococcus	0.0371414	0.0196469	0.00277321	0.00229569	0.00786915	0.00118643
k__Bacteria;p__Firmicutes;c__Bacilli;o__Turicibacterales;f__Turicibacteraceae;g__Turicibacter	0.0919344	0.1053	0.00517533	0.00626456	0.00195712	0.00263565
k__Bacteria;p__Firmicutes;c__Clostridia;o__Clostridiales;Other;Other	6.83508e-06	3.64946e-06	0.000334086	0.000412518	0.000997799	0.000786316
k__Bacteria;p__Firmicutes;c__Clostridia;o__Clostridiales;f__;g__	0.000196906	0.00011038	0.0112274	0.0112646	0.0121827	0.012408
k__Bacteria;p__Firmicutes;c__Clostridia;o__Clostridiales;f__Christensenellaceae;g__	1.96077e-05	8.00321e-06	0.00049885	0.00032976	0.00231994	0.00125185
k__Bacteria;p__Firmicutes;c__Clostridia;o__Clostridiales;f__Clostridiaceae;Other	0.0122177	0.00643029	0.00167758	0.00113629	0.000545166	0.00038102
k__Bacteria;p__Firmicutes;c__Clostridia;o__Clostridiales;f__Clostridiaceae;g__	4.83289e-07	3.84154e-07	1.08806e-05	8.22686e-06	1.91341e-05	1.86904e-05
k__Bacteria;p__Firmicutes;c__Clostridia;o__Clostridiales;f__Clostridiaceae;g__02d06	0.304889	0.385611	0.0209238	0.0282627	0.0216767	0.0223431
k__Bacteria;p__Firmicutes;c__Clostridia;o__Clostridiales;f__Clostridiaceae;g__Candidatus Arthromitus	0.00286708	0.00619256	2.487e-06	2.35053e-06	2.82307e-06	1.42209e-06
k__Bacteria;p__Firmicutes;c__Clostridia;o__Clostridiales;f__Clostridiaceae;g__Clostridium	0.113924	0.0327827	0.00555937	0.00460411	0.00398597	0.00316264
k__Bacteria;p__Firmicutes;c__Clostridia;o__Clostridiales;f__Clostridiaceae;g__SMB53	0.269925	0.310481	0.0101227	0.0120218	0.00738683	0.00732399
k__Bacteria;p__Firmicutes;c__Clostridia;o__Clostridiales;f__Clostridiaceae;g__Sarcina	0.0171769	0.0286558	0.000659675	0.00118349	0.000285444	0.000492045
k__Bacteria;p__Firmicutes;c__Clostridia;o__Clostridiales;f__Dehalobacteriaceae;g__Dehalobacterium	0	0	3.10874e-07	1.95878e-07	1.03513e-05	3.45366e-06
k__Bacteria;p__Firmicutes;c__Clostridia;o__Clostridiales;f__Lachnospiraceae;Other	0.000190071	0.000173446	0.0155679	0.0100683	0.00865522	0.0059475
k__Bacteria;p__Firmicutes;c__Clostridia;o__Clostridiales;f__Lachnospiraceae;g__	0.00036509	0.000269612	0.050323	0.0379852	0.0505975	0.0436371
k__Bacteria;p__Firmicutes;c__Clostridia;o__Clostridiales;f__Lachnospiraceae;g__Anaerostipes	7.73262e-06	1.9848e-06	0.000855112	0.000277853	0.000540252	0.000182333
k__Bacteria;p__Firmicutes;c__Clostridia;o__Clostridiales;f__Lachnospiraceae;g__Blautia	3.75584e-05	3.92477e-05	0.00180007	0.00228011	0.000917603	0.000755945
k__Bacteria;p__Firmicutes;c__Clostridia;o__Clostridiales;f__Lachnospiraceae;g__Butyrivibrio	2.96877e-06	4.92998e-06	9.48167e-05	0.000149259	0.00019751	0.000463501
k__Bacteria;p__Firmicutes;c__Clostridia;o__Clostridiales;f__Lachnospiraceae;g__Clostridium	0.000513046	0.00143872	0.000199478	0.000121346	0.000147009	9.30456e-05
k__Bacteria;p__Firmicutes;c__Clostridia;o__Clostridiales;f__Lachnospiraceae;g__Coprococcus	0.0206335	0.0167662	0.0144135	0.0159204	0.0127926	0.0116099
k__Bacteria;p__Firmicutes;c__Clostridia;o__Clostridiales;f__Lachnospiraceae;g__Dorea	9.25153e-06	9.41177e-06	0.00052745	0.000781062	0.000472707	0.000569142
k__Bacteria;p__Firmicutes;c__Clostridia;o__Clostridiales;f__Lachnospiraceae;g__Epulopiscium	0.00451461	0.00325763	0.000508383	0.000342688	0.000528228	0.000110111
k__Bacteria;p__Firmicutes;c__Clostridia;o__Clostridiales;f__Lachnospiraceae;g__Lachnobacterium	6.90412e-08	2.56103e-07	9.84436e-06	3.91755e-06	2.14344e-05	2.99656e-05
k__Bacteria;p__Firmicutes;c__Clostridia;o__Clostridiales;f__Lachnospiraceae;g__Lachnospira	9.0444e-05	9.12366e-05	0.00542186	0.00897678	0.0102881	0.0180563
k__Bacteria;p__Firmicutes;c__Clostridia;o__Clostridiales;f__Lachnospiraceae;g__Pseudobutyrivibrio	6.00659e-06	3.90557e-06	0.00336687	0.00168827	0.000619716	0.000585192
k__Bacteria;p__Firmicutes;c__Clostridia;o__Clostridiales;f__Lachnospiraceae;g__Roseburia	7.61525e-05	6.70989e-05	0.0222103	0.011922	0.0156788	0.0141205
k__Bacteria;p__Firmicutes;c__Clostridia;o__Clostridiales;f__Lachnospiraceae;g__[Ruminococcus]	2.0022e-06	2.43298e-06	0.000500611	0.000196074	0.000244457	0.000108485
k__Bacteria;p__Firmicutes;c__Clostridia;o__Clostridiales;f__Peptococcaceae;g__Peptococcus	3.86631e-06	4.09764e-06	0.000252845	0.000163166	0.000144813	7.75041e-05
k__Bacteria;p__Firmicutes;c__Clostridia;o__Clostridiales;f__Peptococcaceae;g__rc4-4	4.83289e-07	1.92077e-07	3.96883e-05	3.53559e-05	7.48637e-05	5.68838e-05
k__Bacteria;p__Firmicutes;c__Clostridia;o__Clostridiales;f__Peptostreptococcaceae;g__	0.0199074	0.0266411	0.000933556	0.00116694	0.000489855	0.000512868
k__Bacteria;p__Firmicutes;c__Clostridia;o__Clostridiales;f__Ruminococcaceae;Other	7.59454e-06	4.4818e-06	0.000492218	0.000379709	0.00160706	0.00126637
k__Bacteria;p__Firmicutes;c__Clostridia;o__Clostridiales;f__Ruminococcaceae;g__	0.000295773	0.000342281	0.0305734	0.026526	0.0442841	0.0417726
k__Bacteria;p__Firmicutes;c__Clostridia;o__Clostridiales;f__Ruminococcaceae;g__Anaerotruncus	4.00439e-06	1.65186e-05	1.03625e-06	4.89694e-07	3.13675e-07	0
k__Bacteria;p__Firmicutes;c__Clostridia;o__Clostridiales;f__Ruminococcaceae;g__Butyricicoccus	7.24933e-06	2.20248e-05	0.000486933	0.000726804	0.000557295	0.00101284
k__Bacteria;p__Firmicutes;c__Clostridia;o__Clostridiales;f__Ruminococcaceae;g__Faecalibacterium	2.56833e-05	3.54062e-05	0.0109018	0.0114903	0.00166823	0.00190916
k__Bacteria;p__Firmicutes;c__Clostridia;o__Clostridiales;f__Ruminococcaceae;g__Oscillospira	0.000153617	0.000134326	0.0124975	0.0115665	0.0319953	0.0342495
k__Bacteria;p__Firmicutes;c__Clostridia;o__Clostridiales;f__Ruminococcaceae;g__Ruminococcus	0.000148853	0.000156095	0.00610619	0.00592814	0.014088	0.0161321
k__Bacteria;p__Firmicutes;c__Clostridia;o__Clostridiales;f__Veillonellaceae;g__	3.76965e-05	1.0052e-05	0.000213985	0.000489107	0.00168213	0.00248308
k__Bacteria;p__Firmicutes;c__Clostridia;o__Clostridiales;f__Veillonellaceae;g__Acidaminococcus	3.03781e-06	3.20128e-07	2.27975e-06	6.85572e-07	1.98661e-06	8.12625e-07
k__Bacteria;p__Firmicutes;c__Clostridia;o__Clostridiales;f__Veillonellaceae;g__Anaerovibrio	0.000136149	0.000105834	0.043184	0.0255016	0.0274757	0.0155689
k__Bacteria;p__Firmicutes;c__Clostridia;o__Clostridiales;f__Veillonellaceae;g__Dialister	6.55892e-06	8.70749e-06	0.000829309	0.0030317	0.0015645	0.00573134
k__Bacteria;p__Firmicutes;c__Clostridia;o__Clostridiales;f__Veillonellaceae;g__Megasphaera	0.00017212	1.42137e-05	0.00243363	0.000893398	0.00365943	0.0020019
k__Bacteria;p__Firmicutes;c__Clostridia;o__Clostridiales;f__Veillonellaceae;g__Mitsuokella	0.000151615	1.7543e-05	0.000423929	0.000840609	0.00102833	0.00212329
k__Bacteria;p__Firmicutes;c__Clostridia;o__Clostridiales;f__Veillonellaceae;g__Phascolarctobacterium	7.68429e-05	9.20049e-05	0.0109204	0.0120173	0.0134963	0.0134799
k__Bacteria;p__Firmicutes;c__Clostridia;o__Clostridiales;f__Veillonellaceae;g__Selenomonas	6.62796e-06	8.19529e-06	0.000697188	0.000231723	0.00166383	0.000594943
k__Bacteria;p__Firmicutes;c__Clostridia;o__Clostridiales;f__Veillonellaceae;g__Succiniclasticum	5.17809e-06	3.77751e-06	1.03625e-07	1.95878e-07	0	1.01578e-07
k__Bacteria;p__Firmicutes;c__Clostridia;o__Clostridiales;f__Veillonellaceae;g__Veillonella	0.00712823	0.00133686	0.000422167	5.32787e-05	0.000128711	1.94014e-05
k__Bacteria;p__Firmicutes;c__Clostridia;o__Clostridiales;f__[Mogibacteriaceae];g__	4.05963e-05	2.95158e-05	0.000981949	0.000894084	0.00398189	0.00382625
k__Bacteria;p__Firmicutes;c__Clostridia;o__Clostridiales;f__[Mogibacteriaceae];g__Anaerovorax	2.07124e-07	7.04282e-07	4.43514e-05	3.44745e-05	5.89708e-05	3.09813e-05
k__Bacteria;p__Firmicutes;c__Clostridia;o__Clostridiales;f__[Mogibacteriaceae];g__Mogibacterium	4.03201e-05	3.38696e-05	0.000138235	0.000142501	0.00028032	0.000239826
k__Bacteria;p__Firmicutes;c__Clostridia;o__Clostridiales;f__[Tissierellaceae];g__Anaerococcus	1.58104e-05	7.04282e-06	7.25374e-07	1.66496e-06	7.31907e-07	5.07891e-07
k__Bacteria;p__Firmicutes;c__Clostridia;o__Clostridiales;f__[Tissierellaceae];g__GW-34	7.31837e-06	5.05803e-06	2.0725e-07	9.79388e-08	0	0
k__Bacteria;p__Firmicutes;c__Erysipelotrichi;o__Erysipelotrichales;f__Erysipelotrichaceae;Other	1.15989e-05	6.9788e-06	1.81343e-05	1.33197e-05	0.000179317	8.8373e-05
k__Bacteria;p__Firmicutes;c__Erysipelotrichi;o__Erysipelotrichales;f__Erysipelotrichaceae;g__	9.76934e-05	5.22449e-05	0.000613355	0.00095843	0.0006354	0.000871845
k__Bacteria;p__Firmicutes;c__Erysipelotrichi;o__Erysipelotrichales;f__Erysipelotrichaceae;g__Asteroleplasma	1.79507e-06	2.56103e-06	7.86512e-05	9.69595e-05	0.000168025	0.000267151
k__Bacteria;p__Firmicutes;c__Erysipelotrichi;o__Erysipelotrichales;f__Erysipelotrichaceae;g__Bulleidia	1.52581e-05	2.27291e-05	0.00140225	0.00270664	0.00112609	0.00240507
k__Bacteria;p__Firmicutes;c__Erysipelotrichi;o__Erysipelotrichales;f__Erysipelotrichaceae;g__Catenibacterium	3.65919e-06	1.09484e-05	3.57506e-05	8.51089e-05	2.55122e-05	7.56757e-05
k__Bacteria;p__Firmicutes;c__Erysipelotrichi;o__Erysipelotrichales;f__Erysipelotrichaceae;g__Clostridium	1.24274e-06	1.08844e-06	4.67348e-05	6.49335e-05	7.40272e-05	6.70416e-05
k__Bacteria;p__Firmicutes;c__Erysipelotrichi;o__Erysipelotrichales;f__Erysipelotrichaceae;g__Coprobacillus	3.45206e-07	6.40257e-08	3.08802e-05	3.70209e-05	1.69384e-05	1.24941e-05
k__Bacteria;p__Firmicutes;c__Erysipelotrichi;o__Erysipelotrichales;f__Erysipelotrichaceae;g__L7A_E11	1.79507e-06	2.04882e-06	0.000218337	0.000129965	0.00054663	0.000375331
k__Bacteria;p__Firmicutes;c__Erysipelotrichi;o__Erysipelotrichales;f__Erysipelotrichaceae;g__RFN20	7.59454e-06	3.90557e-06	0.000145489	0.000162285	0.000747486	0.000846857
k__Bacteria;p__Firmicutes;c__Erysipelotrichi;o__Erysipelotrichales;f__Erysipelotrichaceae;g__Sharpea	5.28166e-05	2.04882e-05	2.79787e-06	3.91755e-07	1.88205e-06	2.03156e-07
k__Bacteria;p__Firmicutes;c__Erysipelotrichi;o__Erysipelotrichales;f__Erysipelotrichaceae;g__[Eubacterium]	1.69151e-05	2.37535e-05	0.000378334	0.000568437	0.000438622	0.000745279
k__Bacteria;p__Firmicutes;c__Erysipelotrichi;o__Erysipelotrichales;f__Erysipelotrichaceae;g__gut	1.10466e-06	8.32334e-07	3.51288e-05	3.6825e-05	0.000141363	0.000142717
k__Bacteria;p__Firmicutes;c__Erysipelotrichi;o__Erysipelotrichales;f__Erysipelotrichaceae;g__p-75-a5	2.78927e-05	3.37415e-05	0.00578019	0.00854585	0.00428657	0.00627499
k__Bacteria;p__Fusobacteria;c__Fusobacteriia;o__Fusobacteriales;f__Fusobacteriaceae;g__Fusobacterium	0.000987497	0.00437782	3.02584e-05	0.000182068	8.78289e-06	9.96482e-05
k__Bacteria;p__Lentisphaerae;c__[Lentisphaeria];o__Victivallales;f__Victivallaceae;g__	4.21152e-06	4.80193e-06	8.80811e-06	1.04795e-05	0.000192805	0.000182536
k__Bacteria;p__Lentisphaerae;c__[Lentisphaeria];o__Z20;f__R4-45B;g__	2.76165e-06	3.77751e-06	9.32623e-07	6.46396e-06	0.000134985	9.88355e-05
k__Bacteria;p__Planctomycetes;c__Planctomycetia;o__Pirellulales;f__Pirellulaceae;g__	4.28056e-06	9.92398e-06	6.97395e-05	4.67168e-05	0.00122134	0.00135231
k__Bacteria;p__Proteobacteria;Other;Other;Other;Other	0.000511665	0.000443058	2.0725e-07	3.91755e-07	3.13675e-07	4.06313e-07
k__Bacteria;p__Proteobacteria;c__Alphaproteobacteria;Other;Other;Other	4.14247e-07	4.41777e-06	1.03625e-07	9.79388e-08	8.79334e-05	6.501e-05
k__Bacteria;p__Proteobacteria;c__Alphaproteobacteria;o__;f__;g__	9.59673e-06	9.60385e-07	9.32623e-07	1.56702e-06	0.000147009	8.19736e-05
k__Bacteria;p__Proteobacteria;c__Alphaproteobacteria;o__Caulobacterales;f__Caulobacteraceae;g__Brevundimonas	9.8729e-06	1.85674e-06	7.25374e-07	0	0	1.01578e-07
k__Bacteria;p__Proteobacteria;c__Alphaproteobacteria;o__RF32;f__;g__	2.09195e-05	1.46619e-05	0.00252544	0.00256688	0.00356617	0.00382706
k__Bacteria;p__Proteobacteria;c__Alphaproteobacteria;o__Rhizobiales;f__Bartonellaceae;g__	3.86631e-06	0.000800833	5.18124e-07	1.9294e-05	1.56837e-06	2.27535e-05
k__Bacteria;p__Proteobacteria;c__Alphaproteobacteria;o__Rhizobiales;f__Brucellaceae;g__Ochrobactrum	1.60176e-05	2.52901e-05	3.10874e-07	9.79388e-07	5.22791e-07	3.04734e-07
k__Bacteria;p__Proteobacteria;c__Alphaproteobacteria;o__Rhizobiales;f__Brucellaceae;g__Pseudochrobactrum	1.73294e-05	1.15246e-05	9.32623e-07	0	0	1.01578e-07
k__Bacteria;p__Proteobacteria;c__Alphaproteobacteria;o__Rhizobiales;f__Hyphomicrobiaceae;g__Devosia	1.12537e-05	9.79593e-06	9.32623e-07	3.91755e-07	1.04558e-07	2.03156e-07
k__Bacteria;p__Proteobacteria;c__Alphaproteobacteria;o__Rhizobiales;f__Methylobacteriaceae;g__Methylobacterium	1.20822e-05	1.01801e-05	7.25374e-07	2.93817e-07	0	1.01578e-07
k__Bacteria;p__Proteobacteria;c__Alphaproteobacteria;o__Rhizobiales;f__Rhizobiaceae;Other	8.42303e-06	7.42698e-06	3.10874e-07	1.95878e-07	1.04558e-07	1.01578e-07
k__Bacteria;p__Proteobacteria;c__Alphaproteobacteria;o__Rhizobiales;f__Rhizobiaceae;g__Agrobacterium	0.000107221	9.09805e-05	3.41962e-06	8.8145e-07	1.88205e-06	2.03156e-06
k__Bacteria;p__Proteobacteria;c__Alphaproteobacteria;o__Rhodobacterales;f__Rhodobacteraceae;g__Paracoccus	8.49207e-06	5.05803e-06	2.0725e-07	9.79388e-08	1.04558e-07	1.01578e-07
k__Bacteria;p__Proteobacteria;c__Alphaproteobacteria;o__Rhodobacterales;f__Rhodobacteraceae;g__Rhodobacter	2.55453e-05	7.06843e-05	1.34712e-06	5.87633e-07	0	3.04734e-07
k__Bacteria;p__Proteobacteria;c__Alphaproteobacteria;o__Rickettsiales;Other;Other	6.90412e-08	1.92077e-07	2.69424e-06	1.86084e-06	3.83728e-05	4.62181e-05
k__Bacteria;p__Proteobacteria;c__Alphaproteobacteria;o__Rickettsiales;f__;g__	2.0022e-06	8.96359e-07	2.3212e-05	2.35053e-06	0.000213508	8.72556e-05
k__Bacteria;p__Proteobacteria;c__Betaproteobacteria;o__Burkholderiales;f__Alcaligenaceae;g__Sutterella	0.000104736	0.000244578	0.000728897	0.00151531	0.0014887	0.00169473
k__Bacteria;p__Proteobacteria;c__Betaproteobacteria;o__Burkholderiales;f__Comamonadaceae;g__Comamonas	8.92703e-05	3.58544e-05	6.21749e-07	2.93817e-07	0	1.01578e-07
k__Bacteria;p__Proteobacteria;c__Betaproteobacteria;o__Burkholderiales;f__Oxalobacteraceae;g__Massilia	6.90412e-08	1.92077e-07	1.13987e-06	1.07733e-06	0.000115014	7.57773e-05
k__Bacteria;p__Proteobacteria;c__Betaproteobacteria;o__Burkholderiales;f__Oxalobacteraceae;g__Oxalobacter	2.41644e-06	5.50621e-06	5.18124e-07	5.09282e-06	7.63275e-06	0.000114783
k__Bacteria;p__Proteobacteria;c__Betaproteobacteria;o__Neisseriales;f__Neisseriaceae;g__	6.58654e-05	3.22049e-05	2.90149e-06	1.86084e-06	1.15014e-06	2.03156e-07
k__Bacteria;p__Proteobacteria;c__Betaproteobacteria;o__Nitrosomonadales;f__;g__	0	2.56103e-07	1.03625e-07	1.07733e-06	5.01879e-06	6.70416e-06
k__Bacteria;p__Proteobacteria;c__Betaproteobacteria;o__Tremblayales;f__;g__	2.54762e-05	2.09364e-05	0.00872552	0.00353246	0.00736863	0.00237581
k__Bacteria;p__Proteobacteria;c__Deltaproteobacteria;o__Desulfovibrionales;f__Desulfovibrionaceae;g__	0	6.40257e-08	9.42986e-06	1.56702e-05	1.41154e-05	2.4074e-05
k__Bacteria;p__Proteobacteria;c__Deltaproteobacteria;o__Desulfovibrionales;f__Desulfovibrionaceae;g__Desulfovibrio	2.76165e-07	8.96359e-07	3.02584e-05	4.44642e-05	4.496e-05	6.59242e-05
k__Bacteria;p__Proteobacteria;c__Deltaproteobacteria;o__GMD14H09;f__;g__	3.79727e-06	1.72869e-06	9.82363e-05	7.82531e-05	0.001351	0.00154389
k__Bacteria;p__Proteobacteria;c__Epsilonproteobacteria;o__Campylobacterales;f__Campylobacteraceae;g__Campylobacter	0.000201808	0.000414566	0.0018725	0.00242986	0.00155907	0.00159447
k__Bacteria;p__Proteobacteria;c__Epsilonproteobacteria;o__Campylobacterales;f__Helicobacteraceae;g__Flexispira	0.00015983	0.000896359	1.35748e-05	2.0763e-05	4.83059e-05	4.57102e-05
k__Bacteria;p__Proteobacteria;c__Epsilonproteobacteria;o__Campylobacterales;f__Helicobacteraceae;g__Helicobacter	1.77436e-05	2.2537e-05	2.64243e-05	6.28767e-05	0.000288371	0.000348311
k__Bacteria;p__Proteobacteria;c__Gammaproteobacteria;o__Aeromonadales;f__Succinivibrionaceae;g__	3.45206e-07	7.68308e-07	5.72009e-05	8.40315e-05	0.000102049	0.000458016
k__Bacteria;p__Proteobacteria;c__Gammaproteobacteria;o__Aeromonadales;f__Succinivibrionaceae;g__Succinivibrio	1.79507e-06	1.53662e-06	0.000203001	0.000165615	0.000221872	0.000245514
k__Bacteria;p__Proteobacteria;c__Gammaproteobacteria;o__Enterobacteriales;f__Enterobacteriaceae;g__	0.00354409	0.00257415	0.000120205	0.0001853	2.33165e-05	2.88482e-05
k__Bacteria;p__Proteobacteria;c__Gammaproteobacteria;o__Pasteurellales;f__Pasteurellaceae;g__Actinobacillus	0.00147686	0.00054409	2.79787e-05	1.61599e-05	4.18233e-06	6.09469e-07
k__Bacteria;p__Proteobacteria;c__Gammaproteobacteria;o__Vibrionales;f__Vibrionaceae;g__Aliivibrio	1.73984e-05	1.34454e-06	8.70448e-06	5.21035e-05	2.92763e-06	6.39942e-06
k__Bacteria;p__Proteobacteria;c__Gammaproteobacteria;o__Xanthomonadales;f__Xanthomonadaceae;g__Luteimonas	3.06543e-05	2.18968e-05	8.28998e-07	2.93817e-07	2.09116e-07	4.06313e-07
k__Bacteria;p__Proteobacteria;c__Gammaproteobacteria;o__Xanthomonadales;f__Xanthomonadaceae;g__Stenotrophomonas	3.92845e-05	1.29332e-05	2.0725e-07	1.46908e-06	5.22791e-07	4.06313e-07
k__Bacteria;p__Spirochaetes;c__Spirochaetes;o__Sphaerochaetales;f__Sphaerochaetaceae;g__Sphaerochaeta	2.40954e-05	1.04362e-05	0.000352221	0.000335049	0.00249016	0.00215793
k__Bacteria;p__Spirochaetes;c__Spirochaetes;o__Sphaerochaetales;f__Sphaerochaetaceae;g__wall-less	8.97536e-07	1.79272e-06	0.000112744	0.000194409	8.1869e-05	7.5371e-05
k__Bacteria;p__Spirochaetes;c__Spirochaetes;o__Spirochaetales;f__Spirochaetaceae;g__Treponema	3.12757e-05	1.93998e-05	0.00202441	0.000757459	0.00806374	0.00385113
k__Bacteria;p__Synergistetes;c__Synergistia;o__Synergistales;f__Dethiosulfovibrionaceae;g__Pyramidobacter	1.46367e-05	9.53982e-06	0.000261342	0.000206945	0.000739435	0.000502202
k__Bacteria;p__Synergistetes;c__Synergistia;o__Synergistales;f__Synergistaceae;g__	0	6.40257e-08	4.14499e-07	1.27321e-06	8.36465e-07	4.06313e-07
k__Bacteria;p__TM7;c__TM7-3;o__;f__;g__	4.54982e-05	9.28372e-06	3.10874e-07	9.79388e-08	4.18233e-07	2.03156e-07
k__Bacteria;p__TM7;c__TM7-3;o__CW040;f__;g__	2.47168e-05	1.79272e-05	3.10874e-07	6.85572e-07	0	4.06313e-07
k__Bacteria;p__TM7;c__TM7-3;o__CW040;f__F16;g__	5.5233e-06	4.67387e-06	0.000604754	0.000580484	0.00122626	0.000956968
k__Bacteria;p__TM7;c__TM7-3;o__EW055;f__;g__	1.56724e-05	8.06723e-06	2.0725e-07	1.95878e-07	4.18233e-07	2.03156e-07
k__Bacteria;p__Tenericutes;c__Mollicutes;o__Acholeplasmatales;f__;g__	1.38082e-07	1.28051e-07	1.96887e-06	9.79388e-07	2.49894e-05	4.1647e-06
k__Bacteria;p__Tenericutes;c__Mollicutes;o__Anaeroplasmatales;f__Anaeroplasmataceae;g__	1.03562e-06	1.92077e-07	2.22793e-05	4.27013e-05	3.48179e-05	6.6229e-05
k__Bacteria;p__Tenericutes;c__Mollicutes;o__Anaeroplasmatales;f__Anaeroplasmataceae;g__Anaeroplasma	2.41644e-06	1.02441e-06	0.00013036	9.54904e-05	0.000300396	0.000276089
k__Bacteria;p__Tenericutes;c__Mollicutes;o__RF39;f__;g__	3.97678e-05	3.86715e-05	0.0033304	0.00401588	0.00698752	0.00930832
k__Bacteria;p__Tenericutes;c__RF3;o__ML615J-28;f__;g__	1.38082e-06	7.04282e-07	8.39361e-06	3.32992e-06	0.000194583	9.23345e-05
k__Bacteria;p__Verrucomicrobia;c__Opitutae;o__HA64;f__;g__	2.76165e-07	3.84154e-07	4.14499e-07	7.83511e-07	1.36971e-05	5.48522e-06
k__Bacteria;p__Verrucomicrobia;c__Verruco-5;o__WCHB1-41;f__RFP12;g__	1.72603e-06	2.7531e-06	9.74073e-06	7.14954e-06	0.000118987	0.000115494
k__Bacteria;p__Verrucomicrobia;c__Verrucomicrobiae;o__Verrucomicrobiales;f__Verrucomicrobiaceae;g__Akkermansia	6.21371e-07	6.40257e-08	0.000156992	2.18404e-05	4.496e-05	4.06313e-06
k__Bacteria;p__WPS-2;c__;o__;f__;g__	4.41864e-06	2.56103e-07	4.6942e-05	3.63353e-05	0.000581762	0.000278832
